# Supplementary material for: How Long Are Long Tandem Repeats? A Challenge for Current Methods of Whole-Genome Sequence Assembly: The Case of Satellites in Caenorhabditis elegans
Source: Genes (Basel). 2018 Oct 16;9(10):500. doi: 10.3390/genes9100500 (PMC6210790; doi:10.3390/genes9100500)
Supplement: Supplementary file 1 [file genes-09-00500-s001.zip]

Archive with 3 entries (2 files):
- Supl_files/
- Supl_files/DATAFILE_S1-Comparison of satellites+4Kb.xlsx
- Supl_files/Figure_S1+caption.docx
