# Supplementary material for: How Long Are Long Tandem Repeats? A Challenge for Current Methods of Whole-Genome Sequence Assembly: The Case of Satellites in Caenorhabditis elegans
Source: Genes (Basel). 2018 Oct 16;9(10):500. doi: 10.3390/genes9100500 (PMC6210790; doi:10.3390/genes9100500)
Supplement: Supplementary file 1 [file genes-09-00500-s001.zip › Supl_files/DATAFILE_S1-Comparison of satellites+4Kb.xlsx]

## Sheet: Data
WB235					LH						VC2010							Length ratio
Chromosome	Start	Length	N.reps.	Rep.len.	Contig	Strand	Start	Length	N.reps.	Rep.len.	Contig	Strand	Start	Length	N.reps.	Rep.len.	VC2010/WB235	LH/VC2010	VC2010/LH
I	669658	2058	63	32	65	+	367240	9151	285	32	22	+	667450	16291	523	32	7.91594	4.44655	1.78024
I	1120759	3701	167	17	16	-	3487129	6129	288	17	8	-	3224576	5912	268	17	1.59741	1.65604	0.964595
I	1935250	2970	70	35	16	-	2662390	6702	155	35	8	-	2401246	6659	155	35	2.24209	2.25657	0.993584
I	2542918	1065	56	19	16	-	2046658	9949	523	19	8	-	1786737	9773	511	19	9.17653	9.34178	0.98231
I	3171655	755	29	26	16	-	1414667	3927	151	26	8	-	1154803	3919	151	26	5.19073	5.20132	0.997963
I	3389969	3361	224	15	16	-	1192185	4842	323	15	8	-	932397	4845	323	15	1.44154	1.44064	1.00062
I	3664200	1899	73	26	16	-	914518	6189	238	26	8	-	654820	6164	238	26	3.24592	3.25908	0.995961
I	3990050	650	11	59	16	-	577577	12609	214	59	8	-	317824	12623	214	59	19.42	19.3985	1.00111
I	4281487	13051	139	94	16	-	273311	13611	146	94	8	-	13319	13784	147	94	1.05616	1.04291	1.01271
I	5152583	1306	45	29	105	-	4679686	22901	791	29	54	-	5144314	26594	923	29	20.3629	17.5352	1.16126
I	6771968	1976	79	25	105	-	3051691	9930	399	25	54	-	3516207	9776	394	25	4.94737	5.0253	0.984491
I	9816830	2902	14	200	105/69						54	-	458680	4382	23	200	1.50999
I	9821430	1530	23	66	69	-	392973	6948	106	66	54	-	442424	14415	218	66	9.42157	4.54118	2.0747
I	10130602	2501	100	25	69	-	74836	10475	422	25	54	-	117590	17395	697	25	6.95522	4.18832	1.66062
I	10204129	15071	223	68	69	-	11	3227	49	67	54	-	15	45987	616	65	3.05136	0.21412	14.2507
I	10266294	10631	PRT	231	64	+	26	11954	52	231	52	-	4935158	41419	174	231	3.89606	1.12445	3.46487
I	10462693	150	TRF	45	64	+	199792	5172	115	45	52	-	4742246	5127	114	45	34.18	34.48	0.991299
I	10945938	7062	238	32	30	-	2341622	2595	88	32	52	-	4130922	128331	1346	32	18.172	0.36746	49.4532
I	11127041	13070	PRT	14	30	-	2154711	13059	100	14	52	-	3943894	13063	100	14	0.999464	0.999158	1.00031
I	11384374	1980	95	20	30	-	1903860	5563	275	20	52	-	3693014	5570	278	20	2.81313	2.8096	1.00126
I	11713420	658	4	164	30	-	1571645	4404	27	164	52	-	3361515	4372	27	164	6.64438	6.69301	0.992734
I	13149276	2702	19	13	30	-			NO		52	-	1917860	6482	47	13	2.39896
I	13231021	649	15	40	107	+	4408	5104	124	40	52	-	1833718	5092	124	40	7.84592	7.86441	0.997649
I	13610080	3770	118	32	107	+	387907	10778	337	32	52	-	1445743	10866	341	32	2.88223	2.85889	1.00816
I	13757457	6457	PRT	165	107	+	541957	6456	22	165	52	-	1296416	6457	22	165	1	0.999845	1.00015
I	14452267	2376	68	35	107	+	1242906	7486	214	35	52	-	595785	7474	214	35	3.14562	3.15067	0.998397
II	694391	5059	247	15	1	-	6549481	8197	432	15	55	+	694595	8200	433	15	1.62087	1.62028	1.00037
II	1455517	3352	123	17	1	-	5776601	20021	593	34	55	+	1454656	19938	697	34	5.94809	5.97285	0.995854
II	2897150	2593	100	21	1	-	4327691	5590	230	21	55	+	2915901	5888	152	21	2.27073	2.1558	1.05331
II	3159316	9166	55	162	1	-	4031286	35903	437	80	55	+	3180724	22233	226	37	2.42559	3.91698	0.619252
II	3464824	5141	285	18	1	-	3726471	9010	404	18	55	+	3498625	9035	536	18	1.75744	1.75258	1.00277
II	3796456	865	28	24	1	-	3389031	10596	333	24	55	+	3834459	10583	332	24	12.2347	12.2497	0.998773
II	3941820	4728	58	79	1	-	3234064	5324	69	79	55	+	3994615	5389	69	79	1.13981	1.12606	1.01221
II	3994649	140	7	20	1	-	3177267	8749	438	20	55	+	4048120	16373	510	20	116.95	62.4929	1.87141
II	4308368	832	52	19	1	-	2858184	5594	297	19	55	+	4377981	5682	318	19	6.82933	6.72356	1.01573
II	4641266	3666	63	59	1	-	2478028	47905	694	58	55	+	4715718	44145	727	58	12.0417	13.0674	0.921511
II	5073308	4027	52	76	1	-	2044670	5221	68	76	57	+	454864	5262	68	76	1.30668	1.2965	1.00785
II	5097197	703	27	26	1	-	2018840	5972	230	26	57	+	479990	5981	230	26	8.50782	8.49502	1.00151
II	5144410	2357	80	25	1	-	1960854	11484	447	25	11	+	15	9707	378	25	4.11837	4.8723	0.845263
II	6504907	4328	50	89	1	-	587218	12237	144	89	11	+	1369435	18148	214	89	4.19316	2.8274	1.48304
II	8287652	5282	61	79	55	+	28	3215	41	79	4	-	4612113	51176	517	78	9.68875	0.608671	15.9179
II	9404845	548	22	25	55	+	1114970	5059	202	25	4	-	3477772	22890	903	25	41.7701	9.23175	4.52461
II	9807973	17334	292	59	7	-	4220560	19756	338	59	4	-	3045211	30551	521	59	1.76249	1.13973	1.54642
II	10335905	3277	13	224	7	-	3692577	6725	42	225	4	-	2515215	6709	30	225	2.0473	2.05218	0.997621
II	11211167	5417	86	39	7	-	2802608	7173	111	39	4	-	1633334	7161	111	39	1.32195	1.32416	0.998327
II	13598710	1171	26	45	7	-	394426	7509	167	45	24	+	752107	7405	167	45	6.32365	6.41247	0.98615
II	13984946	1799	92	20	70	+	11	5666	294	19	24	+	1153255	32482	1659	19	18.0556	3.14953	5.73279
II	14323963	7951	43	185	70	+	343081	9972	54	185	33	+	340644	11620	63	185	1.46145	1.25418	1.16526
II	14333431	4149	25	166	70/57						33	+	353781	8661	53	166	2.08749
III	99473	6091	35	177	58	-	853212	6570	37	177	27	+	98044	6571	37	177	1.0788	1.07864	1.00015
III	272361	4265	126	35	58	-	678758	5256	139	35	27	+	274104	5255	158	35	1.23212	1.23236	0.99981
III	321784	11096	36	305	58	-	617765	16650	105	262	27	+	327019	12135	78	43	1.09364	1.50054	0.728829
III	414325	2260	50	11	58	-	531296	5282	107	11	27	+	420584	5051	106	11	2.23496	2.33717	0.956267
III	449837	3449	21	164	58	-	484660	12941	79	164	27	+	459057	13824	85	164	4.00812	3.7521	1.06823
III	1017334	3246	55	59	71	-	287916	8129	139	59	6	+	85555	23942	413	59	7.37585	2.50431	2.94526
III	1088710	3809	22	151	71	-	215104	4768	28	151	9	+	91980	5347	32	151	1.40378	1.25177	1.12143
III	1299759	3359	134	25	52	+	11	2931	127	25	26	+	32	13965	452	25	4.15749	0.872581	4.76459
III	1362858	7139	75	10	52	+	62641	8410	89	10	26	+	73541	8537	92	10	1.19583	1.17804	1.0151
III	2077634	4879	29	168	52	+	779957	20689	124	168	26	+	786558	37250	229	162	7.63476	4.24042	1.80047
III	2497037	4680	187	25	52	+	1220878	4333	173	25	29	+	3	19091	771	25	4.07927	0.925855	4.40595
III	5353177	5190	198	26	15	+	2028663	48390	1548	26	7	-	2046822	38946	1497	26	7.50405	9.3237	0.804836
III	6567036	7362	160	10	19	+	1225831	6754	155	10	7	-	825952	9264	199	11	1.25835	0.917414	1.37163
III	6759952	5147	EXN	96	50	+	104562	5145	30	96	7	-	632100	5246	34	60	1.01923	0.999611	1.01963
III	7405401	37806	414	94	104	-	928654	12256	132	94	1	+	283628	81469	430	94	2.15492	0.324181	6.64727
III	7594698	2570	98	26	104	-	759863	26022	1015	26	1	+	507312	39660	1540	26	15.4319	10.1253	1.52409
III	8861653	2215	22	96	102	-	1408132	14658	148	96	1	+	1828396	14702	150	96	6.63747	6.61761	1.003
III	10224644	1364	23	59	102	-	9	47205	692	58	1	+	3203590	57168	691	59	41.912	34.6078	1.21106
III	10226211	1653	11	164	20	+	12	6856	42	164	1	+	3260440	19987	124	164	12.0913	4.14761	2.91526
III	11429088	7687	176	43	20	+	1210784	11465	264	43	1	+	4481629	11432	260	43	1.48719	1.49148	0.997122
III	11593439	8818	48	184	20	+	1379150	8264	45	184	1	+	4649530	8241	45	184	0.934566	0.937174	0.997217
III	11642121	5379	34	163	20	+	1427256	7000	86	95	1	+	4697651	6924	43	163	1.28723	1.30136	0.989143
III	13074772	11976	206	59	20	+	2863861	15437	526	59	1	+	6127668	22305	385	59	1.86247	1.28899	1.44491
III	13584294	15058	470	34	20	+	3378215	7038	172	34	1	+	6648114	31618	1043	34	2.09975	0.467393	4.49247
IV	221290	3966	26	84	28	-	2625598	4565	30	84	13	+	220122	4522	30	84	1.14019	1.15103	0.990581
IV	688812	9381	92	102	28	-	2152071	9780	96	102	13	+	687595	9783	96	102	1.04285	1.04253	1.00031
IV	1831021	685	33	22	28	-	1008120	4179	207	18	13	+	1831468	4118	195	18	6.01168	6.10073	0.985403
IV	1949738	2581	113	21	28	-	886394	4951	215	21	13	+	1952183	4916	211	21	1.90469	1.91825	0.992931
IV	2255556	6454	28	130	28	-	573851	6451	28	130	13	+	2261880	6453	28	130	0.999845	0.999535	1.00031
IV	4416113	5883	213	26	2	+	1598965	13454	506	26	3	+	1205767	32658	1245	26	5.55125	2.28693	2.42738
IV	5465022	2112	44	48	2	+	2653084	5281	110	48	3	+	2278092	5115	107	48	2.42188	2.50047	0.968567
IV	6357804	3278	132	25	13	-	325943	14338	580	25	3	+	3173935	14002	566	25	4.27151	4.37401	0.976566
IV	6668172	8277	46	182	13	-	4249	13955	84	171	3	+	3495215	14139	80	182	1.70823	1.686	1.01319
IV	6682665	21917	125	172	13/36						3	+	3515529	25325	147	172	1.1555
IV	6708772	22969	130	174	13/36						3	+	3544923	43664	229	174	1.901
IV	7591336	8394	59	30	36	+	854832	16602	119	30	3	+	4457199	16661	119	30	1.98487	1.97784	1.00355
IV	8572647	9222	443	20	36	+	1846444	8861	441	20	3	+	5447882	63173	1799	20	6.85025	0.960854	7.12933
IV	9045731	2628	112	25	67	-	7	405	14	25	31	-	43	6216	236	25	2.3653	0.15411	15.3481
IV	10943462	677	14	45	32	+	1905254	5316	119	45	20	+	1905850	23853	525	45	35.2334	7.85229	4.48702
IV	10985445	105	4	26	79	-	7	4934	345	27	37	+	4	18144	699	26	172.8	46.9905	3.67734
IV	11072392	3528	90	39	51	+	2	16226	418	39	15	-	2361285	19160	494	39	5.43084	4.59921	1.18082
IV	11610541	4977	199	25	35	+	251505	8041	322	25	15	-	1818032	9044	364	25	1.81716	1.61563	1.12474
IV	12023094	2367	74	32	35	+	667096	8928	275	32	15	-	1402410	8042	269	29	3.39755	3.77186	0.900762
IV	12169299	1944	24	59	35	+	819801	7781	149	59	15	-	1251073	7651	130	59	3.9357	4.00257	0.983293
IV	12316378	2917	31	96	35	+	973261	11378	123	93	15	-	1074295	31471	340	93	10.7888	3.90058	2.76595
IV	12321103	4523	39	31	39	-	1064436	4044	36	31	15	-	1066701	5816	52	31	1.28587	0.894097	1.43818
IV	12638029	577	6	96	39	-	738117	14010	147	96	15	-	739525	16117	168	96	27.9324	24.2808	1.15039
IV	12730503	2181	84	26	39	-	638993	7061	272	26	15	-	640811	6980	272	26	3.20037	3.23751	0.988529
IV	12891406	512	9	48	39	-	470883	9500	198	48	15	-	472620	9576	199	48	18.7031	18.5547	1.008
IV	13922549	1354	39	35	9	-	3670052	6228	160	35	19	+	564142	5747	160	32	4.24446	4.5997	0.922768
IV	13929826	3672	106	34	9	-	3659445	4696	136	34	19	+	575790	4136	130	34	1.12636	1.27887	0.88075
IV	14057188	2033	32	15	9	-	3524659	11171	176	14	19	+	703909	10996	176	12	5.40876	5.49484	0.984334
IV	14210874	4583	61	76	9	-	3368798	4279	57	76	19	+	866332	4258	57	76	0.929086	0.933668	0.995092
IV	14776429	867	42	17	9	-	2797979	7369	354	27	19	+	1433818	7339	351	27	8.46482	8.49942	0.995929
IV	14779271	1160	26	44	9	-	2777764	18225	421	43	19	+	1443133	23418	544	42	20.1879	15.7112	1.28494
IV	15188545	2413	70	34	9	-	2346970	10559	289	34	16	+	107610	10267	297	34	4.25487	4.37588	0.972346
IV	15895865	319	8	40	9	-	1611978	30649	774	40	16	+	818469	37638	947	40	117.987	96.0784	1.22803
IV	17059789	3169	48	66	9	-	433511	4200	64	66	16	+	2028373	4349	66	66	1.37236	1.32534	1.03548
V	265075	2060	12	172	76-59		SHARED	49189	294	169	49	+	264658	84799	241	166	41.1646	23.8782	1.72394
V	1104557	460	17	27	59	+	873399	10862	351	27	49	+	1186377	20560	680	27	44.6957	23.613	1.89284
V	1201995	2408	13	185	66	-	449286	4631	25	185	49	+	1303747	4625	25	185	1.92068	1.92317	0.998704
V	1215166	3294	68	43	66	-	432952	4173	86	43	49	+	1320672	4164	85	43	1.26412	1.26685	0.997843
V	1637931	1105	23	48	66-18		SHARED	18891	393	48	49	+	1746632	24178	500	48	21.8805	17.0959	1.27987
V	1712320	2322	65	34	18	-	3508511	5493	154	34	49	+	1842327	5471	152	34	2.35616	2.36563	0.995995
V	3098854	686	35	19	18	-	2213735	7534	385	19	49	+	3134734	7400	377	19	10.7872	10.9825	0.982214
V	3434637	6392	205	11	18	-	1854237	24153	789	11	49	+	3477385	21083	688	11	3.29834	3.77863	0.872894
V	4333269	3376	135	25	18	-	956654	5976	238	25	49	+	4390084	9680	393	25	2.8673	1.77014	1.61981
V	5073280	3480	131	26	18	-	203001	17266	669	26	49	+	5136116	17318	667	26	4.97644	4.96149	1.00301
V	5283302	2533	98	26	29	+	12	6742	263	26	49	+	5359925	78985	1570	26	31.1824	2.66167	11.7154
V	5640145	1397	39	35	29	+	360932	5245	147	35	49	+	5793195	4459	129	31	3.19184	3.75447	0.850143
V	6073284	15297	125	31	29	+	802657	11166	92	31	49	+	6234207	22901	200	31	1.49709	0.729947	2.05096
V	6171700	4465	EXN	24	29	+	890809	19232	789	24	49	+	6334098	19240	796	24	4.30907	4.30728	1.00042
V	6176242	6979	EXN	117	29	+	910190	14927	110	117	49	+	6353487	14926	110	117	2.1387	2.13885	0.999933
V	6937695	3834	37	65	29	+	1683316	7539	67	65	49	+	7124892	7366	61	65	1.92123	1.96635	0.977053
V	6942140	826	14	59	29	+	1699221	10875	186	59	49	+	7140631	10657	184	59	12.9019	13.1659	0.979954
V	7916966	8042	201	40	29	+	2688004	1301	33	39	49	+	8128340	44789	1014	40	5.56939	0.161776	34.4266
V	7988900	2611	90	29	84	-	868749	3489	121	29	51	+	90860	15223	527	29	5.83033	1.33627	4.36314
V	8328049	2554	38	69	84	-	522399	4624	67	69	51	+	447666	4624	67	69	1.81049	1.81049	1
V	8699367	3547	59	60	84	-	137715	15947	266	60	51	+	820462	15832	253	60	4.46349	4.49591	0.992789
V	8705331	4458	38	114	84	-	128342	6727	118	27	51	+	838704	6925	60	114	1.55339	1.50897	1.02943
V	8714029	937	12	78	84	-	119036	5071	65	78	51	+	849869	5068	65	78	5.40875	5.41195	0.999408
V	9428459	6850	32	214	10	-	3102606	22543	200	35	51	+	1527153	27885	254	34	4.0708	3.29095	1.23697
V	10449424	1251	50	25	10	-	2078301	4701	187	25	51	+	2573891	4617	185	25	3.69065	3.75779	0.982131
V	10605694	6788	174	39	10	-	1908338	14987	387	39	51	+	2733251	16866	437	39	2.48468	2.20787	1.12538
V	12509980	444	32	27	31	-	2281262	1676	101	27	51	+	4657142	16373	1179	27	36.8761	3.77477	9.76909
V	14586076	5021	31	162	31	-	181464	4696	29	162	51	+	6766535	4674	29	162	0.93089	0.935272	0.995315
V	14766633	1315	28	49	31	-	8846	9011	190	49	51	+	6935996	7661	160	49	5.82586	6.85247	0.850183
V	15320778	561	14	40	37	-	1410509	4721	118	40	18	+	556807	4713	118	40	8.40107	8.41533	0.998305
V	15680974	4183	64	35	37	-	1028835	4187	65	35	18	+	938430	4162	26	162	0.99498	1.00096	0.994029
V	16449792	1937	16	121	37	-	258949	6051	50	121	18	+	1706575	6013	50	121	3.10428	3.1239	0.99372
V	16707205	2203	109	20	37	-	13	3242	157	20	60	-	436234	15274	767	19	6.93327	1.47163	4.71129
V	17308719	2810	43	11	99	+	199315	13872	218	11	58	-	3738280	40615	354	121	14.4537	4.93665	2.92784
V	17384240	10266	169	59	99	+	285834	28427	488	59	58	-	3608958	56662	687	58	5.51938	2.76904	1.99325
V	18389794	509	18	19	27	-	2581579	4137	207	20	58	-	2569810	16358	841	19	32.1375	8.1277	3.95407
V	18679705	4189	235	18	27	-	2294040	5764	324	17	58	-	2284701	5512	324	17	1.31583	1.37598	0.95628
V	19364327	2879	96	32	27	-	1577782	7458	234	32	58	-	1572717	6544	206	28	2.27301	2.59048	0.877447
V	20433414	4870	27	180	27	-	486023	6669	38	180	58	-	484905	6834	38	180	1.40329	1.3694	1.02474
X	943488	479	11	15	14	+	718903	4672	289	15	21	-	817990	4623	287	15	9.65136	9.75365	0.989512
X	1136184	4582	45	102	14	+	915688	5295	52	102	21	-	620317	5451	52	102	1.18966	1.15561	1.02946
X	1636150	2419	93	26	14	+	1417499	10526	404	26	21	-	113763	10440	401	26	4.31583	4.35138	0.99183
X	1643531	866	34	11	14	+	1435185	5966	322	11	21	-	100988	5618	177	11	6.4873	6.88915	0.941669
X	1881184	6881	56	163	75	-	151107	13585	104	162	34	+	127702	18288	145	162	2.65775	1.97428	1.34619
X	2010907	399	28	12	75	-	7	14179	566	25	2	+	64	22905	923	25	57.406	35.5363	1.61542
X	2057868	1489	20	40	60	-	959603	5358	134	40	2	+	86342	6234	140	40	4.1867	3.59839	1.16349
X	2059451	4350	118	11	60	-	952416	6127	211	11	2	+	92726	5600	172	11	1.28736	1.40851	0.913987
X	2991970	3360	27	167	60	-	19188	4566	35	166	2	+	1024909	4465	36	30	1.32887	1.35893	0.97788
X	3007216	801	42	19	60	-	0	7309	378	19	2	+	1041256	39155	2055	19	48.8826	9.12484	5.35709
X	3631392	502	43	11	56	+	624659	4746	403	11	2	+	1704547	4771	406	11	9.50398	9.45418	1.00527
X	4026010	4539	181	25	56	+	1026277	4270	172	25	2	+	2106058	22685	910	25	4.9978	0.940736	5.31265
X	4031472	25026	1238	20	100	+	10	8015	390	20	25	-	1014696	9947	456	20	0.397467	0.320267	1.24105
X	5045783	7962	32	226	40	+	16891	4478	20	226	25	-	1641	25457	113	226	3.19731	0.562422	5.6849
X	5913335	2523	97	26	34	-	1169270	8513	328	26	17	+	851294	8800	339	26	3.48791	3.37416	1.03371
X	7351473	9919	248	40	33	+	281300	10597	265	40	10	-	3044200	10560	265	40	1.06462	1.06835	0.996508
X	9184992	3759	150	25					NO		10	-	1185353	31220	1218	25	8.3054
X	9605306	2334	65	32	54	-	2885	14911	133	31	10	-	921001	15196	122	31	6.51071	6.3886	1.01911
X	10749270	1868	10	214	15	-	3122223	5443	27	214	23	-	1068303	5213	26	214	2.79069	2.91381	0.957744
X	11442777	1014	39	26	15	-	2418925	4534	175	26	23	-	365587	4226	168	26	4.16765	4.4714	0.932069
X	11785744	3793	143	26	3	-	5610655	4864	183	25	5	-	97506	51193	1558	26	13.4967	1.28236	10.5249
X	12276870	3223	149	11	3	-	5207465	13857	415	32	12	-	2657345	13440	401	32	4.17003	4.29941	0.969907
X	14384735	5185	108	48	3	-	3068435	32984	699	47	12	-	523514	29648	210	48	5.71803	6.36143	0.89886
X	14908166	1251	49	25	3	-	2546802	3390	135	25	12	-	14	5881	210	25	4.70104	2.70983	1.73481
X	15226880	2182	20	108	3	-	2219353	9907	92	108	14	-	2506307	9948	92	108	4.55912	4.54033	1.00414
X	16758347	3260	43	76	3	-	683609	5004	66	76	14	-	971154	4980	66	76	1.52761	1.53497	0.995204
X	16931848	8391	108	94	3	-	502612	10870	140	57	14	-	790162	10866	140	57	1.29496	1.29544	0.999632
X	17441768	6016	134	45	72	-	272041	4815	108	45	14	-	270787	15343	345	45	2.55037	0.800366	3.1865
Total length		773821						1697881						2903857
														386663	Duplicated contig ends
														3290520	Total length

## Sheet: Contig codes
Our codes	LH assembly			V2010 assembly
	Code	Length		Code	Length
1	scf7180000000234	7255918		contig000000151	6854322
2	scf7180000000235	3549032		contig000000172	2128755
3	scf7180000000236	5615542		contig000000263	5511066
4	scf7180000000237	22895		contig000000344	4663359
5	scf7180000000238	16221		contig000000365	148720
6	scf7180000000239	21707		contig000000486	109567
7	scf7180000000240	4641885		contig000000517	4109193
8	scf7180000000241	17390		contig000000538	3413697
9	scf7180000000242	4237331		contig000000599	320316
10	scf7180000000243	3721060		contig0000006310	3329701
11	scf7180000000244	20347		contig0000006511	3217998
12	scf7180000000245	13999		contig0000006612	3060298
13	scf7180000000246	360341		contig0000006813	2836645
14	scf7180000000247	1549290		contig0000007214	2839117
15	scf7180000000248	3512445		contig0000007415	2380458
16	scf7180000000249	3678137		contig0000007816	2462399
17	scf7180000000250	23745		contig0000008417	2022764
18	scf7180000000251	3593585		contig0000008718	1970410
19	scf7180000000252	1232606		contig0000008919	1753952
20	scf7180000000253	3385270		contig0000009120	1929720
21	scf7180000000254	1228635		contig0000009321	1535647
22	scf7180000000255	15763		contig0000009922	943912
23	scf7180000000256	27159		contig0000010023	1452508
24	scf7180000000257	35452		contig0000010324	1185753
25	scf7180000000258	27216		contig0000010625	1024667
26	scf7180000000259	41278		contig0000010826	1247223
27	scf7180000000260	2585733		contig0000011127	954867
28	scf7180000000261	2838280		contig0000011428	954350
29	scf7180000000262	2689323		contig0000011629	852710
30	scf7180000000263	2344230		contig0000011830	481662
31	scf7180000000264	2282950		contig0000012131	504328
32	scf7180000000265	1910590		contig0000012332	377288
33	scf7180000000266	2119791		contig0000012533	362589
34	scf7180000000267	2029727		contig0000013234	282354
35	scf7180000000268	984718		contig0000013435	175957
36	scf7180000000269	1855320		contig0000013636	111688
37	scf7180000000270	1977058		contig0000013737	156237
38	scf7180000000271	19083		contig0000014138	84680
39	scf7180000000272	1068595		contig0000014339	69005
40	scf7180000000273	21592		contig0000014440	119217
41	scf7180000000274	30462		contig0000014941	60963
42	scf7180000000275	17218		contig0000015242	86500
43	scf7180000000276	35816		contig0000015543	55342
44	scf7180000000277	29654		contig0000015644	51189
45	scf7180000000278	30195		contig0000015945	46386
46	scf7180000000279	26722		contig0000016346	50145
47	scf7180000000280	312599		contig0000017247	48107
48	scf7180000000281	19202		contig0000017648	42930
49	scf7180000000282	27501		contig0000048049	8173237
50	scf7180000000283	750636		contig0000048150	52969
51	scf7180000000284	321772		contig0000048251	6952907
52	scf7180000000285	1225224		contig0000048352	5061506
53	scf7180000000286	24847		contig0000048453	87502
54	scf7180000000287	271856		contig0000048554	5775408
55	scf7180000000288	1120044		contig0000048655	4759882
56	scf7180000000289	1030562		contig0000048756	42422
57	scf7180000000290	959630		contig0000048857	533997
58	scf7180000000291	959159		contig0000048958	3988430
59	scf7180000000292	884292		contig0000049059	54930
60	scf7180000000293	1009577		contig0000049160	451521
61	scf7180000000294	856915		Whole assembly	104315373
62	scf7180000000295	81682
63	scf7180000000296	103225
64	scf7180000000297	685894
65	scf7180000000298	376408
66	scf7180000000299	550790
67	scf7180000000300	463606
68	scf7180000000301	32692
69	scf7180000000302	399964
70	scf7180000000303	353133
71	scf7180000000304	296089
72	scf7180000000305	276884
73	scf7180000000306	263586
74	scf7180000000307	217009
75	scf7180000000308	292767
76	scf7180000000309	279229
77	scf7180000000310	29068
78	scf7180000000311	102258
79	scf7180000000312	95261
80	scf7180000000313	59688
81	scf7180000000314	23060
82	scf7180000000315	40258
83	scf7180000000316	16284
84	scf7180000000317	872269
85	scf7180000000318	61345
86	scf7180000000319	325723
87	scf7180000000320	24956
88	scf7180000000321	31052
89	scf7180000000322	30807
90	scf7180000000323	24256
91	scf7180000000324	30977
92	scf7180000000325	29744
93	scf7180000000326	19928
94	scf7180000000327	20082
95	scf7180000000328	439219
96	scf7180000000329	35496
97	scf7180000000330	40086
98	scf7180000000331	43970
99	scf7180000000332	1339808
100	scf7180000000333	996218
101	scf7180000000334	938889
102	scf7180000000335	1956905
103	scf7180000000336	21507
104	scf7180000000337	941012
105	scf7180000000338	4704725
106	scf7180000000339	617410
107	scf7180000000340	1882551
108	scf7180000000341	29012
	Whole assembly	103012122
